# Supplementary material for: N-Glycosylation Site in the Middle Region Is Involved in the Sperm-Binding Activity of Bovine Zona Pellucida Glycoproteins ZP3 and ZP4
Source: Biomolecules. 2023 Nov 10;13(11):1636. doi: 10.3390/biom13111636 (PMC10669178; doi:10.3390/biom13111636)
Supplement: Supplementary file 1 [file biomolecules-13-01636-s001.zip]

Archive with 1 entries (1 files):
- biomolecules-2658895-supplementary.pdf
